# Supplementary material for: An integrated cuckoo search optimizer for single and multi-objective optimization problems
Source: PeerJ Comput Sci. 2021 Mar 11;7:e370. doi: 10.7717/peerj-cs.370 (PMC7959647; doi:10.7717/peerj-cs.370)
Supplement: Supplemental Information 1 [file peerj-cs-07-370-s001.zip]

Archive with 10 entries (9 files):
- code/
- code/Sphere.m
- code/calculateFitness.m
- code/func_ICSO.m
- code/func_bestNestPop.m
- code/func_levyMod.m
- code/func_newBuildNest.m
- code/main.m
- code/sub_levy.m
- code/sub_rand.m
