# Supplementary material for: An integrated cuckoo search optimizer for single and multi-objective optimization problems
Source: PeerJ Comput Sci. 2021 Mar 11;7:e370. doi: 10.7717/peerj-cs.370 (PMC7959647; doi:10.7717/peerj-cs.370)
Supplement: Supplemental Information 1 [file peerj-cs-07-370-s001.zip › code/func_newBuildNest.m]

%___________________________________________________________________%
%  integrated cuckoo search optimizer source codes version 1.0      %
%                                                                   %
%  Developed in MATLAB R2011a                                       %
%                                                                   %
%  Author and programmer: Xiangbo Qi                                %
%                                                                   %
%         e-Mail: drqixiangbo@gmail.com                             %
%                 ustcdragon@syu.edu.cn                             %
%                                                                   %
%                                                                   %
%                                                                   %
%   Main paper: Xiangbo Qi etal.                                    %
%              An integrated cuckoo search optimizer for single     %
%              and multi-objective optimization problems            %
%                                                                   %
%___________________________________________________________________%
function [ nestPop ] = func_newBuildNest( nestPop ,Pa ,Xmax,Xmin)
[N,D] = size(nestPop) ;
nestPop = nestPop+rand.*heaviside(rand(N,D)-Pa).*(nestPop(randperm(N),:)-nestPop(randperm(N),:));
nestPop(find(nestPop>Xmax)) = Xmax ;
nestPop(find(nestPop<Xmin)) = Xmin ;
end
