# Supplementary material for: An integrated cuckoo search optimizer for single and multi-objective optimization problems
Source: PeerJ Comput Sci. 2021 Mar 11;7:e370. doi: 10.7717/peerj-cs.370 (PMC7959647; doi:10.7717/peerj-cs.370)
Supplement: Supplemental Information 1 [file peerj-cs-07-370-s001.zip › code/sub_levy.m]

%___________________________________________________________________%
%  integrated cuckoo search optimizer source codes version 1.0      %
%                                                                   %
%  Developed in MATLAB R2011a                                       %
%                                                                   %
%  Author and programmer: Xiangbo Qi                                %
%                                                                   %
%         e-Mail: drqixiangbo@gmail.com                             %
%                 ustcdragon@syu.edu.cn                             %
%                                                                   %
%                                                                   %
%                                                                   %
%   Main paper: Xiangbo Qi etal.                                    %
%              An integrated cuckoo search optimizer for single     %
%              and multi-objective optimization problems            %
%                                                                   %
%___________________________________________________________________%
function [nestPop,ObjValnestPop,evaluationNow] = sub_levy(ProblemStruct,nestPop,ObjValnestPop,alphaVal)
func_num=ProblemStruct.Func_num;
objfun=ProblemStruct.FunctionName; 
Xmax=(ProblemStruct.Ud); 
Xmin=(ProblemStruct.Ld);
evaluationNow=0;
levy_nestPop =  func_levyMod(nestPop,Xmax,Xmin,alphaVal) ;
[nestPop,ObjValnestPop,evaluationNow] = func_bestNestPop(nestPop,levy_nestPop,objfun,func_num,ObjValnestPop,evaluationNow); 
